# Supplementary material for: Discovery and characterization of SARS-CoV-2 reactive and neutralizing antibodies from humanized CAMouseHG mice through rapid hybridoma screening and high-throughput single-cell V(D)J sequencing
Source: Front Immunol. 2022 Sep 23;13:992787. doi: 10.3389/fimmu.2022.992787 (PMC9545174; doi:10.3389/fimmu.2022.992787)
Supplement: Supplementary file 2 [file Table_1.xlsx]

## Sheet: Sheet1
Supplementary Table 1. ELISA analysis of SARS-CoV-2 RBD binding activity of hybridoma supernatants
Names of Hybridoma Clones	OD450
1-1A	0.904
1-3D	0.904
1-4E	0.11
1-5B	0.205
1-5C	0.869
1-6A	0.738
1-8A	0.831
1-8D	0.944
1-9B	0.631
1-9E	0.885
1-9F	0.638
1-10A	0.818
1-10G	0.976
1-10H	1.003
1-11H	0.963
2-2C	0.91
2-6G	0.807
2-7C	0.796
2-7E	0.11
2-8G	0.861
2-9G	0.943
2-9H	0.873
2-11B	0.38
2-11C	0.588
3-1H	0.928
3-2C	0.821
3-4A	0.874
3-9C	0.677
4-1B	0.417
4-1F	0.363
4-1H	0.363
4-2D	0.44
4-4G	0.447
4-7H	0.387
4-8B	0.461
4-9D	0.445
5-3C	0.811
5-5H	0.886
5-6C	0.109
5-7A	0.95
5-8B	0.887
5-10C	0.102
6-2G	0.75
6-5E	0.133
6-5F	0.804
6-8C	0.788
6-8E	0.795
6-9E	0.802
6-10H	0.808
7-6B	0.743
7-8C	0.627
8-1D	1.021
8-2C	0.539
8-2E	0.539
8-3D	0.91
8-5F	0.993
8-6G	0.909
8-7A	0.553
8-9B	0.733
8-9G	0.927
8-10B	0.957
8-11G	1.032
8-12B	0.14
9-7A	0.427
9-7B	0.87
9-10C	0.902
9-12C	0.98
10-1A	0.255
10-4B	0.407
10-4D	0.141
10-5D	0.108
10-6E	0.789
10-7F	0.178
10-10A	0.989
10-11A	0.599
10-11B	0.524
10-11C	0.977
10-11D	0.901
10-11E	0.685
10-11H	0.932
11-1B	0.116
11-1C	0.738
11-1F	1.056
11-2D	1.005
11-2F	0.83
11-2G	1.101
11-3D	0.891
11-4B	0.263
11-6E	0.981
11-8F	0.614
11-10B	0.88
11-10C	0.966
11-11H	1.147
11-12A	0.946
12-1D	1.179
12-2H	1.002
12-3G	0.786
12-6D	0.455
12-10A	0.819
13-2C	1.008
13-2D	0.191
13-2H	1.013
13-3G	0.114
13-4G	0.997
13-5A	0.809
13-5G	0.675
13-7E	0.855
13-10C	0.951
13-11A	0.855
14-2C	0.834
14-9B	0.9
15-2F	0.248
15-3D	0.942
15-4H	1.02
15-7F	0.814
15-8F	0.837
15-8G	0.531
15-11F	1.006
16-1E	0.928
16-2A	0.134
16-8G	0.215
16-10E	1.113
17-2B	0.966
17-3D	1.012
17-4C	0.94
17-9F	0.888
17-10H	0.793
17-11F	1.016
18-1H	1.001
18-3D	0.87
18-4A	0.939
18-4D	0.834
18-4H	1.025
18-5H	1.137
18-6B	0.882
18-6D	0.795
18-6F	0.805
18-8A	0.993
18-9C	0.908
18-12B	0.282
18-12H	1.002
19-1B	0.867
19-1F	0.978
19-1G	0.972
19-1H	1.027
19-2A	0.838
19-4D	0.148
19-5C	0.838
19-6C	0.82
19-7B	0.83
19-7F	0.819
19-7G	1.044
19-7H	1.01
19-8A	0.719
19-8B	0.833
19-8E	0.862
19-9E	0.939
20-2E	0.494
20-2G	0.942
20-3A	1.011
20-3H	0.781
20-4E	0.657
20-4G	0.226
20-5H	0.876
20-6A	0.879
20-7G	0.988
20-11B	0.478
20-11C	0.845
20-11D	0.531
20-11E	0.865
20-12F	0.889
