# Supplementary material for: Discovery and characterization of SARS-CoV-2 reactive and neutralizing antibodies from humanized CAMouseHG mice through rapid hybridoma screening and high-throughput single-cell V(D)J sequencing
Source: Front Immunol. 2022 Sep 23;13:992787. doi: 10.3389/fimmu.2022.992787 (PMC9545174; doi:10.3389/fimmu.2022.992787)
Supplement: Supplementary file 3 [file Table_2.xlsx]

## Sheet: Sheet1
	Supplementary Table 2. ELISA analysis of ACE2 blocking activity of hybridoma supernatants
	Names of Hybridoma Clones	Inhibition Rates (%)
	1-1A	-8.86789
	1-3D	52.0056
	1-4E	-16.4512
	1-5B	-4.5997
	1-5C	-8.122
	1-6A	-1.4918
	1-8A	-3.19078
	1-8D	-19.1861
	1-9B	-3.72949
	1-9E	-7.99768
	1-9F	-2.32057
	1-10A	-1.90618
	1-10G	-17.4457
	1-10H	20.0149
	1-11H	-15.208
	2-2C	52.3371
	2-6G	-7.00315
	2-7C	-1.03597
	2-7E	-7.62473
	2-8G	-4.47539
	2-9G	31.9493
	2-9H	-3.23222
	2-11B	-11.4785
	2-11C	73.2223
	3-1H	-0.497265
	3-2C	-5.92574
	3-4A	-1.36748
	3-9C	1.40892
	4-1B	81.51
	4-1F	4.64114
	4-1H	-14.1721
	4-2D	87.7673
	4-4G	-9.65523
	4-7H	-0.248633
	4-8B	19.0204
	4-9D	2.07194
	5-3C	-0.290071
	5-5H	-2.52776
	5-6C	3.64661
	5-7A	-4.22675
	5-8B	4.84833
	5-10C	-3.06647
	6-2G	-10.4426
	6-5E	-0.33151
	6-5F	-5.96718
	6-8C	-0.704459
	6-8E	-6.13294
	6-9E	-7.1689
	6-10H	-8.61926
	7-6B	-0.207194
	7-8C	-4.26819
	8-1D	0.953091
	8-2C	-2.0305
	8-2E	0.124316
	8-3D	-6.58876
	8-5F	77.5319
	8-6G	-5.3456
	8-7A	-4.22675
	8-9B	-2.07194
	8-9G	-2.98359
	8-10B	1.74043
	8-11G	46.4943
	8-12B	-11.0641
	9-7A	-14.545
	9-7B	1.53323
	9-10C	-0.911653
	9-12C	-3.64661
	10-1A	-2.0305
	10-4B	0.704459
	10-4D	-2.15482
	10-5D	-3.77093
	10-6E	-16.9899
	10-7F	-4.55826
	10-10A	-8.82645
	10-11A	3.3151
	10-11B	-0.165755
	10-11C	-6.17437
	10-11D	-5.22128
	10-11E	-2.94215
	10-11H	2.40345
	11-1B	4.72402
	11-1C	97.0081
	11-1F	26.355
	11-2D	2.52776
	11-2F	-9.53091
	11-2G	89.9635
	11-3D	14.1721
	11-4B	-9.69667
	11-6E	-6.21581
	11-8F	-8.16343
	11-10B	-12.5974
	11-10C	-18.5231
	11-11H	-3.43942
	11-12A	-1.53323
	12-1D	3.3151
	12-2H	-6.38157
	12-3G	17.6529
	12-6D	-11.1885
	12-10A	28.054
	13-2C	70.3216
	13-2D	38.2894
	13-2H	56.8954
	13-3G	-9.90386
	13-4G	78.0292
	13-5A	-12.5974
	13-5G	33.7726
	13-7E	-1.4918
	13-10C	36.6733
	13-11A	-3.06647
	14-2C	3.14935
	14-9B	27.0181
	15-2F	4.22675
	15-3D	6.25725
	15-4H	49.1878
	15-7F	39.0767
	15-8F	35.513
	15-8G	0.372949
	15-11F	103.804
	16-1E	18.0259
	16-2A	20.4707
	16-8G	32.6537
	16-10E	18.0259
	17-2B	46.3285
	17-3D	71.4818
	17-4C	6.38157
	17-9F	21.7553
	17-10H	0.911653
	17-11F	14.2549
	18-1H	13.1361
	18-3D	41.6459
	18-4A	71.026
	18-4D	-8.53638
	18-4H	-10.6498
	18-5H	7.50041
	18-6B	1.61611
	18-6D	8.57782
	18-6F	9.28228
	18-8A	74.2168
	18-9C	9.15796
	18-12B	-2.94215
	18-12H	7.70761
	19-1B	0.99453
	19-1F	23.2471
	19-1G	-8.37063
	19-1H	-6.13294
	19-2A	2.23769
	19-4D	27.4739
	19-5C	-8.122
	19-6C	0.99453
	19-7B	0.99453
	19-7F	2.0305
	19-7G	77.6977
	19-7H	-14.1306
	19-8A	-3.68805
	19-8B	43.9251
	19-8E	-4.8069
	19-9E	67.1722
	20-2E	29.09
	20-2G	20.5951
	20-3A	0.99453
	20-3H	-2.81784
	20-4E	2.85927
	20-4G	21.5896
	20-5H	-9.32372
	20-6A	22.7499
	20-7G	-1.69899
	20-11B	39.9055
	20-11C	-10.3182
	20-11D	-15.0837
	20-11E	-12.4731
	20-12F	20.7608
